# Supplementary material for: Myopia and axial length in school-aged children before, during, and after the COVID-19 lockdown–A population-based study
Source: Front Public Health. 2022 Dec 15;10:992784. doi: 10.3389/fpubh.2022.992784 (PMC9799254; doi:10.3389/fpubh.2022.992784)
Supplement: Supplementary file 2 [file Presentation_1.ZIP]

Archive with 17 entries (17 files):
- eFigure1.png
- eFigure2a.png
- eFigure2b.png
- eFigure3a.png
- eFigure3b.png
- eFigure3c.png
- eFigure3d.png
- eFigure3e.png
- eFigure3f.png
- eFigure3g.png
- eFigure4a.png
- eFigure4b.png
- eFigure4c.png
- eFigure4d.png
- eFigure4e.png
- eFigure4f.png
- eFigure4g.png
